# Supplementary material for: Transforming Growth Factor-β1 T869C Gene Polymorphism Is Associated with Acquired Sick Sinus Syndrome via Linking a Higher Serum Protein Level
Source: PLoS One. 2016 Jul 5;11(7):e0158676. doi: 10.1371/journal.pone.0158676 (PMC4933337; doi:10.1371/journal.pone.0158676)
Supplement: S1 Table — (XLS) [file pone.0158676.s001.xls]

## Sheet: SSS
Subject number	A1673G	C-509T	T869C
1	AA	TT	CT
2	AA	CT	TT
3	AA	TT	CT
4	AA	CT	CT
5	AA	CC	TT
6	AG	TT	CT
7	AA	CT	CT
8	AA	TT	CC
9	AA	CT	CT
10	AG	CT	TT
11	GG	CT	CT
12	AA	CT	CT
13	AA	CC	TT
14	AA	CT	CT
15	AA	CT	CT
16	AA	CC	TT
17	AA	TT	CC
18	AA	CC	TT
19	AA	CT	CT
20	AA	CC	TT
21	AA	CT	CT
22	AA	TT	CT
23	AA	TT	CT
24	AA	CC	TT
25	AA	TT	CC
26	AA	TT	CC
27	AA	CT	CT
28	AA	CT	CT
29	AG	TT	CC
30	AA	CT	CT
31	AA	TT	TT
32	AA	CT	CT
33	AA	CT	CT
34	AA	CT	CT
35	AA	CC	TT ct
36	AA	TT	CT
37	AA	CT	CT
38	AA	CT	CT
39	AA	CT	CT
40	AA	TT	CC
41	AA	TT	CC
42	AA	CT	CT
43	AA	CC	TT ct
44	AA	CC	TT ct
45	AA	CT	CT
46	AA	CT	CT
47	AA	CC	TT ct
48	AA	CC	TT ct
49	AA	CT	CT
50	AA	CT	CT
51	AA	CC	TT ct
52	AG	CT	CC
53	AA	CT	CT
54	AA	TT	CC
55	AA	CT	CC
56	AA	CT	CT
57	AA	CT	CT
58	AA	CT	CT
59	AA	TT	CC
60	AA	CT	CT
61	AA	CT	CT
62	AG	TT	CC
63	AA	CT	CT
64	AA	CT	CT
65	AA	CT	CT
66	AA	TT	CC
67	AA	CT	CT
68	AA	CT	CT
69	AG	TT	CC
70	AA	CC	TT
71	AA	TT	CC
72	AA	CT	CT
73	AA	CT	CT
74	AG	CT	CT
75	AA	CT	CT
76	AA	CT	CC
77	AA	TT	CC
78	AA	TT	CC
79	AA	CT	CT
80	AA	TT	CC
81	AA	CT	CT
82	AA	CT	CC
83	AA	TT	CT
84	AA	CT	TT
85	AA	CT	CT
86	AA	TT	CT
87	AA	TT	CC
88	AG	CT	CT
89	AA	CC	CT
90	AA	CC	TT
91	AA	CT	CT
92	AA	CT	CT
93	AA	CT	CT
94	AA	CC	TT
95	AA	CC	TT
96	AA	TT	CC
97	AA	CT	CT
98	AA	CT	CT
99	AA	CT	CT
100	AA	CT	CT
101	AA	CT	CT
102	AA	CT	CT
103	AA	CC	TT
104	AA	CT	CT
105	AA	CT	CT
106	AA	CC	TT
107	AA	CT	CT
108	AA	TT	CC
109	AA	CT	CT
110	AA	TT	CC

## Sheet: Control
Subject number	A1673G	C-509T	T869C
1	AA	CC	TT
2	AA	CC	CT
3	AA	CT	CT
4	AA	CT	CT
5	AA	TT	TT
6	AA	TT	CC
7	AA	CT	CT
8	AG	CT	TT
9	AA	TT	CT
10	AA	CC	TT
11	AA	CT	CT
12	AA	CC	TT
13	AA	CT	CT
14	AA	CT	CT
15	AA	TT	CC
16	AA	TT	CC
17	AA	TT	CT
18	AA	CT	CT
19	AA	CT	CT
20	AA	CC	TT
21	AA	TT	CC
22	AA	CT	CT
23	AA	CT	CT
24	AA	CC	TT
25	AA	CT	CT
26	AA	CT	CT
27	AA	TT	CC
28	AG	CT	CT
29	AA	TT	CC
30	AA	TT	CC
31	AG	TT	CC
32	AA	CC	TT
33	AG	TT	CC
34	AA	CT	CT
35	AA	CC	TT
36	AA	CT	CT
37	AA	TT	CC
38	AA	TT	CC
39	AA	CC	CC
40	AA	CT	CT
41	AA	CT	CT
42	AA	CT	CT
43	AA	TT	CC
44	AA	CT	CT
45	AA	CT	CT
46	AA	CC	TT
47	AA	CC	TT
48	AA	TT	CC
49	AA	CT	CT
50	AA	TT	CT
51	AA	TT	CT
52	AA	CT	CT
53	AA	CT	CT
54	AA	CT	CT
55	AA	CT	CT
56	AA	TT	TT
57	AA	CC	TT
58	AA	TT	CT
59	AA	CC	TT
60	AA	TT	TT
61	AA	TT	CC
62	AA	CC	TT
63	AA	CT	CT
64	AA	CT	CT
65	AA	CT	CT
66	AA	CC	TT
67	AA	CC	TT
68	AA	CT	CT
69	AA	CT	CT
70	AA	TT	CT
71	AA	CC	TT
72	AA	CT	CT
73	AA	CT	CT
74	AA	CT	CT
75	AA	TT	CT
76	AA	CT	CT
77	AA	CC	TT
78	AA	CT	CT
79	AG	CT	CT
80	AG	CC	TT
81	AA	CT	TT
82	AA	TT	TT
83	AA	CT	CT
84	AA	CT	CT
85	AA	CC	TT
86	AG	CT	CT
87	AA	CC	TT
88	AA	CT	CT
89	AA	CC	TT
90	AA	CT	CC
91	AA	TT	CC
92	AA	CC	TT
93	AA	CT	CT
94	AA	CT	CC
95	AA	CT	TT
96	AA	CT	CT
97	AA	CT	TT
98	AA	TT	CC
99	AA	CT	CT
100	AA	CT	CT
101	AA	CT	CC
102	AA	CT	CT
103	AA	TT	CC
104	AA	CT	CT
105	AA	CT	CT
106	AA	CT	CT
107	AA	TT	CC
108	AA	CT	CT
109	AA	CC	TT
110	AA	TT	TT
111	AA	CC	CT
112	AA	CT	CT
113	AA	CT	TT
114	AA	CT	TT
115	AA	TT	CT
116	AA	CC	TT
117	AA	CT	CT
118	AA	CT	TT
119	AA	CC	TT
120	AA	TT	CT
121	AA	CC	TT
122	AA	CT	CT
123	AA	CT	CT
124	AA	TT	CT
125	AA	TT	CT
126	AA	CT	TT
127	AA	CC	TT
128	AA	CT	CT
129	AA	CT	TT
130	AA	CT	TT
131	AA	CT	TT
132	AA	CT	TT
133	AA	CT	TT
134	AA	CT	TT
135	AA	CT	TT
136	AA	CT	CT
137	AA	CT	TT
